# Supplementary material for: The Prognostic Value of a Single, Randomly Timed Circulating Tumor DNA Measurement in Patients with Metastatic Melanoma
Source: Cancers (Basel). 2022 Aug 27;14(17):4158. doi: 10.3390/cancers14174158 (PMC9455041; doi:10.3390/cancers14174158)
Supplement: Supplementary file 1 [file cancers-14-04158-s001.zip]

Archive with 1 entries (1 files):
- cancers-1852328-supplementary.xlsx
