# Supplementary material for: The Prognostic Value of a Single, Randomly Timed Circulating Tumor DNA Measurement in Patients with Metastatic Melanoma
Source: Cancers (Basel). 2022 Aug 27;14(17):4158. doi: 10.3390/cancers14174158 (PMC9455041; doi:10.3390/cancers14174158)
Supplement: Supplementary file 1 [file cancers-14-04158-s001.zip › cancers-1852328-supplementary.xlsx]

## Sheet: Tabelle1
Patient Number	Sample Date	Age	Gender (M=0, F=1)	Smoker (1=never, 2=smoker, 3=ex-smoker)	Melanoma Subtype	Breslow Thickness	Ulceration	Tumor Stage at time of ctDNA	Date Initial Diagnosis	Date Death	Intervention before ctDNA sample	Number of systemic treatments before biopsy	Detectable Tumor Load at time of ctDNA collection	Number of metastases	M Stage	Response 3 Months	Response 6 Months	Response 9 Months	Response 12 Months	S-100 > ULN	LDH > ULN	CRP > ULN	Detectable ctDNA binary	Mutated Genes
1	2015-10-21	68	0	0	NA	NA	NA	IV	2015-01-30	2015-12-13	Local Therapy	0	Y	5	M1c	Death	Death	Death	Death	Y	Y	N	1	BRAF p.V600E
2	2015-10-21	81	1	0	SSM	NA	NA	IV	1993-01-01	2018-05-28	Targeted Therapy	1	Y	3	M1a	SD	SD	PD	PD	Y	Y	N	1	BRAF p.V600E
3	2015-10-26	71	1	1	Nodular	1.2	Yes	IV	2006-12-11	2016-04-25	Targeted Therapy	2	Y	6	M1c	SD	SD	Death	Death	Y	N	N	1	BRAF p.V600K
4	2015-11-04	74	1	1	Nodular	9	Yes	IV	2014-09-03	2016-08-12	Immunotherapy	1	Y	3	M1b	PR	PD	PD	Death	Y	Y	Y	1	BRAF p.V600E
5	2015-11-11	77	0	1	SSM	3.25	Yes	IV	2015-03-06	ALIVE	Immunotherapy	1	Y	6	M1d	PD	PD	PD	PD	Y	Y	N	1	BRAF p.V600K
6	2015-11-25	61	0	2	SSM	4.75	No	IV	2014-05-31	2015-12-13	Targeted Therapy	2	Y	2	M1d	Death	Death	Death	Death	Y	N	N	1	BRAF p.V600E
7	2015-12-15	52	1	1	SSM	0.75	No	IV	2003-09-01	ALIVE	Targeted Therapy	2	Y	1	M1a	SD	SD	SD	SD	N	Y	Y	1	BRAF p.V600E
8	2016-02-08	88	0	1	AMM	NA	No	IV	2013-08-01	2016-07-22	None	0	Y	3	M1b	PD	Death	Death	Death	Y	Y	Y	1	NRAS p.Q61K
9	2016-07-13	60	1	0	NA	0.6	No	IV	1990-03-01	2016-11-08	Targeted Therapy	1	Y	3	M1b	PD	Death	Death	Death	N	Y	N	0	BRAF p.V600E
10	2016-09-22	45	0	2	Nodular	5.25	No	IV	2014-04-16	2016-09-24	Immunotherapy	1	Y	6	M1c	Death	Death	Death	Death	Y	Y	Y	1	BRAF p.V600E
11	2019-01-11	79	1	0	SSM	1.42	No	IV	2015-03-12	2020-08-19	Targeted Therapy	2	Y	2	M1d	PR	SD	SD	PD	Y	Y	Y	1	BRAF p.V600E
12	2019-01-14	74	0	1	NA	2.66	No	IIIC	2013-01-01	ALIVE	Immunotherapy	1	N	0	M0	CR	CR	CR	CR	N	N	N	1	NRAS p.Q61K
13	2019-01-15	33	0	1	SSM	0.6	No	IV	2011-05-19	2020-05-16	Targeted Therapy	2	Y	2	M1d	PD	PD	PD	PD	Y	Y	Y	1	BRAF p.V600E
14	2019-01-16	24	1	0	SSM	NA	No	IV	1996-09-16	ALIVE	Local Therapy	0	N	0	M0	CR	CR	CR	CR	N	N	N	0	NRAS p.Q61K
15	2019-01-16	62	0	3	Nodular	1.7	No	IIIC	2008-08-28	ALIVE	Local Therapy	0	Y	3	M1a	CR	PD	PD	PD	N	N	N	1	NRAS p.Q61K
16	2019-01-16	71	1	1	Polypoid	1.27	No	IIIB	2016-02-25	ALIVE	Immunotherapy	1	N	0	M0	CR	CR	CR	CR	N	Y	N	1	BRAF p.V600E
17	2019-01-16	80	1	1	NA	NA	NA	IV	1995-01-01	ALIVE	Immunotherapy	3	Y	2	M1c	PD	CR	CR	CR	Y	N	Y	1	BRAF p.V600E
18	2019-01-21	79	1	2	NA	0.9	No	IIIB	2016-10-31	ALIVE	Immunotherapy	1	N	0	M0	CR	CR	CR	CR	N	N	N	0	NRAS p.Q61K
19	2019-02-19	71	0	2	Nodular	2.5	Yes	IIIC	2018-08-22	ALIVE	Immunotherapy	1	N	0	M0	CR	CR	CR	CR	N	N	N	0	NRAS p.Q61K
20	2019-03-26	58	0	1	Nodular	2.5	Yes	IV	2015-11-10	2020-10-13	Targeted Therapy	1	Y	4	M1d	PR	SD	PD	PD	N	Y	N	1	BRAF p.V600E
21	2019-05-07	75	1	1	Acral lentiginous	1.1	No	IIIC	2010-06-01	ALIVE	Targeted Therapy	2	Y	1	M1a	PD	PD	PD	PD	N	N	N	0	NRAS p.Q61K
22	2019-06-04	59	0	2	NA	3.5	Yes	IV	2012-07-06	2020-01-12	Targeted Therapy	3	Y	2	M1b	PD	PD	Death	Death	N	N	Y	1	BRAF p.V600K
23	2019-06-04	87	1	1	Nodular	4.5	No	IV	2018-05-08	2020-09-04	Immunotherapy	1	Y	1	M1b	PR	PD	PD	PD	N	N	Y	0	BRAF p.V600K
24	2019-06-11	67	0	3	SSM	1.7	Yes	IIIB	2018-05-01	ALIVE	Immunotherapy	1	N	0	M0	CR	CR	CR	CR	N	N	N	0	BRAF p.V600E
25	2019-06-19	63	0	0	Nodular	6	Yes	IV	2015-08-21	2019-06-26	Local Therapy	0	Y	6	M1d	Death	Death	Death	Death	Y	Y	Y	1	BRAF p.V600K
26	2019-07-09	62	1	1	SSM	1.35	No	IIIB	2016-10-21	ALIVE	Immunotherapy	1	N	0	M0	CR	CR	CR	CR	N	N	N	0	BRAF p.V600E
27	2019-07-11	59	0	2	Nodular	5	No	IV	2018-12-04	2020-12-07	Immunotherapy	2	Y	3	M1d	PD	PD	PD	PD	N	Y	Y	0	BRAF p.V600K
28	2019-07-16	77	0	1	LMM	NA	NA	IV	2015-08-13	ALIVE	Local Therapy	0	Y	1	M1a	CR	CR	CR	CR	N	N	N	1	BRAF p.V600K
29	2019-07-16	55	0	0	NA	NA	NA	IV	2016-04-04	ALIVE	Chemotherapy	4	Y	2	M1d	SD	SD	PR	PR	Y	Y	N	1	NRAS p.Q61K
30	2019-07-18	31	0	0	NA	NA	NA	IV	2019-05-31	ALIVE	Local Therapy	0	Y	6	M1c	SD	PR	PR	PR	N	Y	Y	1	BRAF p.V600E
31	2019-07-25	59	0	1	SSM	1.7	No	IV	2019-04-24	2020-05-19	None	0	Y	1	M1a	PD	PR	PD	Death	N	N	Y	1	BRAF p.V600E
32	2019-07-31	40	0	2	SSM	1.58	No	IV	2009-06-10	ALIVE	Immunotherapy	1	N	0	M0	CR	CR	CR	CR	N	N	N	0	BRAF p.V600E
33	2019-08-22	54	1	0	Nodular	1.9	Yes	IV	2011-08-18	2020-10-13	Chemotherapy	2	Y	4	M1d	SD	PD	PD	PD	N	N	Y	1	NRAS p.Q61K
34	2019-08-27	71	0	1	Polypoid	20	Yes	IV	2018-08-07	ALIVE	Immunotherapy	1	N	0	M0	CR	CR	CR	CR	N	N	N	0	BRAF p.V600E
35	2019-08-28	60	0	1	SSM	0.9	No	IV	2006-06-18	ALIVE	Immunotherapy	1	Y	1	M1d(spec)	PD	PR	PR	CR	N	N	N	1	BRAF p.V600E
36	2019-08-29	66	1	1	SSM	1.25	No	IIIB	2017-08-25	ALIVE	Immunotherapy	1	N	0	M0	CR	CR	CR	CR	N	N	N	1	BRAF p.V600E
37	2019-09-13	72	1	1	Nodular	3.28	Yes	IV	2015-08-14	ALIVE	Immunotherapy	1	Y	2	M1d(spec)	PD	PD	PD	PD	N	N	Y	1	NRAS p.Q61R
38	2019-09-13	87	1	3	SSM	2.8	Yes	IV	2016-10-01	2020-11-30	Immunotherapy	1	N	0	M0	CR	CR	CR	CR	N	Y	N	1	BRAF p.V600E
39	2019-09-19	57	0	3	NA	NA	NA	IV	2017-02-01	ALIVE	Immunotherapy	1	N	0	M0	CR	CR	CR	CR	N	N	N	0	BRAF p.V600E
40	2019-09-23	69	0	0	NA	NA	NA	IV	2015-02-01	ALIVE	Immunotherapy	5	Y	6	M1a	PD	PD	PD	PD	Y	N	Y	1	NRAS p.Q61R
41	2019-09-25	49	0	1	SSM	2.5	No	IV	2015-07-03	2020-02-01	Targeted Therapy	2	Y	3	M1d	PD	Death	Death	Death	N	N	Y	0	BRAF p.V600E
42	2019-10-02	37	1	1	SSM	1	No	IV	2017-12-01	ALIVE	Immunotherapy	1	Y	1	M1d(spec)	CR	CR	CR	CR	N	N	Y	0	BRAF p.V600E
43	2019-10-03	71	0	2	SSM	1.3	No	IV	2010-07-29	ALIVE	Immunotherapy	1	N	0	M0	CR	CR	CR	CR	N	N	N	0	BRAF p.V600E
44	2019-10-03	50	0	1	Nodular	4.25	Yes	IV	2017-02-05	ALIVE	Immunotherapy	1	N	0	M0	CR	CR	CR	CR	N	N	N	0	NRAS p.Q61R
45	2019-10-15	61	0	1	NA	2.8	No	IIIC	2014-02-27	ALIVE	Local Therapy	0	N	0	M0	CR	CR	CR	CR	N	N	N	1	NRAS p.Q61R
46	2019-10-15	51	0	2	Nodular	0.6	No	IV	2012-07-16	ALIVE	Immunotherapy	1	Y	6	M1c	PR	PR	PR	CR	N	N	N	0	NRAS p.Q61K
47	2019-10-17	59	0	2	Nodular	7.3	Yes	IV	2019-09-02	2021-07-17	Local Therapy	0	Y	2	M1a	CR	CR	CR	CR	Y	Y	N	1	BRAF p.V600E
48	2019-10-21	78	1	1	SSM	1.1	No	IIIB	2019-10-08	ALIVE	Local Therapy	0	N	0	M0	CR	CR	CR	CR	N	Y	Y	0	BRAF p.V600E
49	2019-11-04	59	0	1	NA	NA	NA	IV	2019-07-30	ALIVE	Immunotherapy	1	Y	3	M1a	PD	PD	PD	PD	N	N	N	1	NRAS p.Q61R
50	2019-11-06	50	0	0	NA	1.1	No	IV	2017-05-11	ALIVE	Immunotherapy	2	Y	1	M1a	CR	CR	CR	CR	N	N	Y	1	NRAS p.Q61R
51	2019-11-07	50	0	2	SSM	1.78	No	IV	2011-07-12	ALIVE	Local Therapy	1	N	0	M0	CR	CR	CR	NA	N	N	N	1	BRAF p.V600E
52	2019-11-13	73	0	1	NA	NA	NA	IV	2017-05-31	ALIVE	Immunotherapy	1	Y	2	M1d(spec)	PR	PR	PR	CR	N	N	N	0	BRAF p.V600K
53	2019-11-21	62	0	1	NA	NA	NA	IV	2019-10-23	ALIVE	None	0	Y	3	M1d(spec)	PR	PD	PD	PD	N	N	N	0	NRAS p.Q61R
54	2019-11-21	56	1	0	SSM	1.92	No	IV	2018-08-30	ALIVE	Immunotherapy	1	Y	6	M1b	PR	CR	CR	CR	N	N	Y	0	BRAF p.V600E
55	2019-11-27	53	0	2	SSM	3.3	No	IV	2017-07-03	ALIVE	Local Therapy	0	Y	6	M1b	PD	PD	PD	PD	N	Y	Y	1	BRAF p.V600E
56	2019-12-09	70	0	1	NA	NA	NA	IV	2015-03-17	2020-02-05	Targeted Therapy	3	Y	6	M1c	Death	Death	Death	Death	N	Y	Y	1	BRAF p.V600E
57	2019-12-10	56	0	1	Nodular	1.5	No	IV	1999-07-01	ALIVE	Targeted Therapy	4	N	0	M0	CR	CR	CR	CR	N	Y	Y	0	BRAF p.V600E
58	2020-01-06	38	0	1	Nodular	2.4	Yes	IIIC	2018-10-12	ALIVE	Immunotherapy	1	N	0	M0	CR	CR	CR	CR	N	N	N	0	BRAF p.V600E
59	2020-01-07	87	0	1	Mucosal	NA	NA	IV	2018-01-15	ALIVE	Immunotherapy	1	N	0	M0	CR	CR	CR	CR	N	N	Y	1	NRAS p.Q61K
60	2020-01-17	82	0	1	Nodular	1.2	No	IV	2014-09-01	ALIVE	None	0	Y	6	M1c	PD	PD	PD	PD	Y	Y	Y	0	BRAF p.V600K
61	2020-01-20	87	1	1	Nodular	4.3	Yes	IV	2018-06-05	ALIVE	Immunotherapy	1	N	0	M0	CR	CR	CR	CR	N	N	Y	1	NRAS p.Q61K
62	2020-01-22	53	1	0	SSM	1.8	No	IV	2011-07-19	ALIVE	Immunotherapy	1	Y	1	M1d(spec)	PD	PD	PD	PD	N	Y	Y	0	BRAF p.V600E
63	2020-01-28	76	0	3	Nodular	5.5	Yes	IV	2012-09-01	ALIVE	Immunotherapy	1	Y	2	M1a	CR	CR	CR	CR	N	N	Y	0	NRAS p.Q61R
64	2020-02-07	56	1	1	NA	NA	NA	IIIC	2019-12-06	ALIVE	Local Therapy	0	N	0	M0	CR	CR	CR	CR	N	N	Y	0	NRAS p.Q61R
65	2020-02-10	81	0	1	SSM	1.2	No	IV	2017-12-04	ALIVE	Local Therapy	0	Y	6	M1c	PR	PR	PR	PD	Y	Y	Y	1	NRAS p.Q61K
66	2020-02-11	48	0	1	Nodular	5	No	IV	2001-09-01	ALIVE	Immunotherapy	1	N	0	M0	CR	CR	CR	CR	N	N	N	0	NRAS p.Q61K
67	2020-02-17	54	1	1	Nodular	4.1	No	IV	2014-02-01	2020-09-11	Chemotherapy	3	Y	3	M1d	PD	PD	Death	Death	N	N	N	1	BRAF p.V600E
68	2020-02-27	74	0	1	Nodular	7	Yes	IV	2014-12-18	ALIVE	Immunotherapy	1	Y	1	M1a	PR	PR	PR	CR	N	N	N	1	BRAF p.V600E
69	2020-03-03	66	0	1	Nodular	4.2	Yes	IIIC	2019-07-23	ALIVE	Immunotherapy	1	N	0	M0	CR	CR	CR	CR	N	Y	N	0	BRAF p.V600E
70	2020-03-05	63	0	1	Nodular	3.75	Yes	IV	2011-07-13	ALIVE	Local Therapy	0	N	0	M0	CR	CR	CR	NA	N	N	N	0	BRAF p.V600E
71	2020-05-20	51	1	1	SSM	2.1	No	IV	2015-09-02	ALIVE	Targeted Therapy	2	N	0	M0	PD	PD	PD	PD	N	N	N	0	BRAF p.V600E
72	2020-07-10	67	1	1	SSM	1.5	No	IIIC	2018-12-27	ALIVE	Local Therapy	2	N	0	M0	CR	CR	CR	CR	N	N	N	1	NRAS p.Q61K
73	2020-07-14	71	0	2	Nodular	2.65	Yes	IV	2011-06-10	ALIVE	Immunotherapy	1	N	0	M0	CR	CR	CR	CR	N	N	Y	1	NRAS p.Q61K
74	2020-09-17	43	0	2	Nodular	9	Yes	IV	2013-01-23	ALIVE	Immunotherapy	1	N	0	M0	CR	CR	NA	NA	N	N	N	0	NRAS p.Q61R
75	2020-11-11	72	0	3	Mucosal	NA	NA	IV	2018-12-20	2021-07-03	Immunotherapy	4	Y	4	M1a	PD	PD	Death	Death	Y	Y	Y	1	BRAF p.V600E
76	2020-11-18	59	1	1	NA	NA	No	IV	1989-01-01	ALIVE	Immunotherapy	1	Y	4	M1b	PR	PR	PR	PR	N	Y	N	1	BRAF p.V600E
77	2020-12-23	84	0	1	Nodular	1.58	No	IV	2013-12-10	ALIVE	Immunotherapy	1	N	0	M0	CR	CR	CR	NA	N	N	N	0	NRAS p.Q61R
78	2020-12-28	49	1	1	SSM	2.1	No	IV	2013-11-25	ALIVE	Immunotherapy	1	Y	1	M1d(spec)	CR	CR	CR	NA	N	N	N	0	BRAF p.V600E
79	2021-01-27	80	0	1	Nodular	3	No	IV	2007-01-01	ALIVE	Immunotherapy	7	Y	6	M1c	SD	PD	PD	NA	Y	Y	Y	1	BRAF p.V600E

## Sheet: Sheet1
pateint_ID	met_loc		alive_or_dead	date_last_seen
1	1		yes
1	2		no
1	3		alive	2021-10-10
1	5		dead	2021-02-02
